# Supplementary material for: GPR30 Alleviates Pressure Overload-Induced Myocardial Hypertrophy in Ovariectomized Mice by Regulating Autophagy
Source: Int J Mol Sci. 2023 Jan 4;24(2):904. doi: 10.3390/ijms24020904 (PMC9867279; doi:10.3390/ijms24020904)
Supplement: Supplementary file 1 [file ijms-24-00904-s001.zip]

Archive with 1 entries (1 files):
- ijms-2082995-supplementary.pdf
